# Supplementary material for: Obtention of Sacha Inchi (Plukenetia volubilis Linneo) Seed Oil Microcapsules as a Strategy for the Valorization of Amazonian Fruits: Physicochemical, Morphological, and Controlled Release Characterization
Source: Foods. 2022 Dec 7;11(24):3950. doi: 10.3390/foods11243950 (PMC9777982; doi:10.3390/foods11243950)
Supplement: Supplementary file 1 [file foods-11-03950-s001.zip]

Archive with 1 entries (1 files):
- foods-2070975-supplementary.pdf
